# Supplementary material for: Neuronal Electrophysiological Activities Detection of Defense Behaviors Using an Implantable Microelectrode Array in the Dorsal Periaqueductal Gray
Source: Biosensors (Basel). 2022 Mar 25;12(4):193. doi: 10.3390/bios12040193 (PMC9032743; doi:10.3390/bios12040193)
Supplement: Supplementary file 1 [file biosensors-12-00193-s001.zip]

Archive with 1 entries (1 files):
- biosensors-1615507-supplementary.pdf
